# Supplementary material for: Aquatic Toxicity Effects and Risk Assessment of ‘Form Specific’ Product-Released Engineered Nanomaterials
Source: Int J Mol Sci. 2021 Nov 18;22(22):12468. doi: 10.3390/ijms222212468 (PMC8621863; doi:10.3390/ijms222212468)
Supplement: Supplementary file 1 [file ijms-22-12468-s001.zip]

Archive with 1 entries (1 files):
- ijms-1438619-supplementary.pdf
